# Supplementary material for: Anti-Steatotic Effect of Opuntia stricta var. dillenii Prickly Pear Extracts on Murine and Human Hepatocytes
Source: Int J Mol Sci. 2025 Mar 21;26(7):2864. doi: 10.3390/ijms26072864 (PMC11988368; doi:10.3390/ijms26072864)
Supplement: Supplementary file 1 [file ijms-26-02864-s001.zip]

Archive with 1 entries (1 files):
- ijms-3522150-supplementary.docx
